# Supplementary material for: LcTprxII Overexpression Enhances Physiological and Biochemical Effects in Maize Under Alkaline (Na2CO3) Stress
Source: Plants (Basel). 2025 May 14;14(10):1467. doi: 10.3390/plants14101467 (PMC12114990; doi:10.3390/plants14101467)
Supplement: Supplementary file 1 [file plants-14-01467-s001.zip]

Archive with 2 entries (2 files):
- Supplementary Materials Images.pdf
- Supplementary Materials.xls
