# Supplementary material for: LcTprxII Overexpression Enhances Physiological and Biochemical Effects in Maize Under Alkaline (Na2CO3) Stress
Source: Plants (Basel). 2025 May 14;14(10):1467. doi: 10.3390/plants14101467 (PMC12114990; doi:10.3390/plants14101467)
Supplement: Supplementary file 1 [file plants-14-01467-s001.zip › Supplementary Materials.xls]

## Sheet: Table S1
>AT1G65970 AtPrxIIC	PrxII
MAPITVGDVVPDGTISFFDENDQLQTVSVHSIAAGKKVILFGVPGAFTPTCSMSHVPGFI
GKAEELKSKGIDEIICFSVNDPFVMKAWGKTYPENKHVKFVADGSGEYTHLLGLELDLKD
KGLGIRSRRFALLLDNLKVTVANVESGGEFTVSSAEDILKAL
>AT1G60740 AtPrxIID
MAPITVGDVVPDGTISFFDENDQLQTVSVHSIAAGKKVILFGVPGAFTPTCSMSHVPGFI
GKAEELKSKGIDEIICFSVNDPFVMKAWGKTYQENKHVKFVADGSGEYTHLLGLELDLKD
KGLGIRSRRFALLLDNLKVTVANVENGGEFTVSSAEDILKAL
>AT1G65980 AtPrxIIB
MAPIAVGDVVPDGTISFFDENDQLQTASVHSLAAGKKVILFGVPGAFTPTCSMKHVPGFI
EKAEELKSKGVDEIICFSDVYICCLVL
>AT1G65990 AtPrxIIA
MAPIDVGDFVPDGSISFFDDDDQLQTVSVHSLAAGKKVILFGVPGAFPPTCSMNHVNGFI
EKAEELKSNGVDEIICLSGDDPFMITACSENKHVKFVEDGSGEYIQLLGLELEVKDKGLG
VRSRGFALLLDNLKVIVVNVGSGGDCSLFQLMKMTTTTMSNLPTDLLEEIISRVPRKYMR
AVRLTCKRWNGMFKSQSFTKMHIGKEEAATRELRQTRMIVMMDYNVYLMGIAVNEIPSIE
TLGKLTCLDDSEQVKISQVFCCEGLLLCILKDDDTKIVVWNPYLGQTRWIQTRLICCVSG
WKKYALGYGNNSENRSCRSPKILRVTDNFNIFSENIPLQYEIYDFDSDVWTTLDVSPHWF
IMSERGLSLKGNTYWGAKERHAYGSIDHIICFDFTRERFGPLLPLPFSAWGAQFASLSSV
REDKITALFQNCRAYKLELWITTKIDVNNATWSKFFTMDTPYLHEILSLKTFFIDEENKI
VVVSNKERDTKGDLT
>Os01g48420 OsPrxIIC
MAPVAVGDTLPDGQLGWFDGEDKLQQVSVHGLAAGKKVVLFGVP
GAFTPTCSNQHVPGFINQAEQLKAKGVDDILLVSVNDPFVMKAWAKSYPENKHVKFLA
DGLGTYTKALGLELDLSEKGLGIRSRRFALLADNLKVTVANIEEGGQFTISGAEEILK
AL
>ACV20868 LcTpxII
MAPIGVGSTLPDGQLGWFDENDQLQQVSIHSLATGKKVILFGVPGAFTPTCSNQHVPGFITQAEELKAKG
VDEILLVSVNDPFVMKAWAKTYPENKHVKFLADGAAAYTKALGLELDLTEKGLGLRSRRFALLADDLKVT
VANIEEGGQFTISGAEEIMKAL
>NP001149765 ZmPrx5-1
MAPIAVGDALPDGQLGWFDENDQLQQVSVHALAAGKKVILFGVPGAFTPTCSNQHVPGFITQAEQLKAKG
VDEILLISVNDPFVMKAWAKTYPENKHVKFLADGSGAYTKALDLELDLTDKGLGVRSKRFALLADDLTVT
VANIEEGGQFTISGAEEILKAL
>AT3G52960 AtPrxIIE
MATSLSVSRFMSSSATVISVAKPLLSPTVSFTAPLSFTRSLAPNLSLKFRNRRTNSASAT
TRSFATTPVTASISVGDKLPDSTLSYLDPSTGDVKTVTVSSLTAGKKTILFAVPGAFTPT
CSQKHVPGFVSKAGELRSKGIDVIACISVNDAFVMEAWRKDLGINDEVMLLSDGNGEFTG
KLGVELDLRDKPVGLGVRSRRYAILADDGVVKVLNLEEGGAFTNSSAEDMLKAL
>Os0209940 OsPrxIIE2
MAAPTAAALSTLSTASVTSGKRFITSSFSLSFSSRPLATGVRAA
GARAARRSAASASTVVATIAVGDKLPDATLSYFDPADGELKTVTVAELTAGRKAVLFA
VPGAFTPTCSQKHLPGFIEKAGELHAKGVDAIACVSVNDAFVMRAWKESLGLGDADVL
LLSDGNLELTRALGVEMDLSDKPMGLGVRSRRYALLADDGVVKVLNLEEGGAFTTSSA
EEMLKAL
>Os06g42000 OsPrxIIE1
MAAAASTLASLSATAAAAAGKRLLLSSPSRSLSLSLASRGRIAV
MPHLRAGILSAAPRRAVSASAPAAATIAVGDKLPDATLSYFDSPDGELKTVTVRDLTA
GKKVVLFAVPGAFTPTCTQKHVPGFVAKAGELRAKGVDAVACVSVNDAFVMRAWKESL
GVGDEVLLLSDGNGELARAMGVELDLSDKPAGLGVRSRRYALLAEDGVVKVLNLEEGG
AFTTSSAEEMLKAL
>NP001148437 ZmPrx5-2
MATSALAALSATAAAAGKRILLSRPASSSSLSFASRRLAAGAPL
RGFLGAPIRAVASSASAAPAAAAKTIAVGDRLPDATLSYFDTSSPDGELKTVTVRDLT
AGKKVVLFAVPGAFTPTCTQKHLPGFVAKAGELRAKGVDTVACVSVNDAFVMRAWKES
LGIGDEVLLLSDGNGELARAMGVELDLSDKPVGLGVRSRRYALLAEDGVVKVINLEEG
GAFTNSSAEDMLNAL
>AT3G06050 AtPrxIIF
MAMSILKLRNLSALRSAANSARIGVSSRGFSKLAEGTDITSAAPGVSLQKARSWDEGVSS
KFSTTPLSDIFKGKKVVIFGLPGAYTGVCSQQHVPSYKSHIDKFKAKGIDSVICVSVNDP
FAINGWAEKLGAKDAIEFYGDFDGKFHKSLGLDKDLSAALLGPRSERWSAYVEDGKVKAV
NVEEAPSDFKVTGAEVILGQI
>Os01g16152 OsPrxIIF
MASALLRKATVGGSAAAAAARWASRGLASVGSGSDIVSAAPGVS
LQKARSWDEGVATNFSTTPLKDIFHGKKVVIFGLPGAYTGVCSQAHVPSYKNNIDKLK
AKGVDSVICVSVNDPYALNGWAEKLQAKDAIEFYGDFDGSFHKSLDLEVDLSAALLGR
RSHRWSAFVDDGKIKAFNVEVAPSDFKVSGAEVILDQI
>ACG36663 ZmPrx5-3
MAATLARRAGRSAATTLWGAARGFASVGSDIVSAAPGVSLQKARSWDEGVATKFSTTPLKDIFYGKKVVI
FGLPGAYTGVCSQAHVPSYKKXIDKLKAKGIDSVICVAVNDPYVLDGWAKKLDAKDTIEFYGDFDGSFHK
SLDLEIDLSAALLGRRSHRWSAFVDDGKIKSFNVEEAPSDFKVSGAEVILDQI
>Os06g09610 OsPrxQ	PrxQ
MAFAVSTACRPSLLLPPRQRSSPPRPRPLLCTPSTAAFRRGALS
ATTTPTPARAALPSTTGRNRIVCGKVTTTNNYPSSCRSRRSTMMHAAAWLLLQQLSPA
AARVARAADDDSSVQVSKGSAAPNFTLRDQDGRAVSLSKFKGRPVVVYFYPADETPGC
TKQACAFRDSYEKFKKAGAEVIGISGDDAASHKEFKKKYKLPFTLLSDEGNKVRKEWG
VPADLFGTLPGRQTYVLDKNGVVQYIYNNQFQPEKHIGETLKILQSL
>NP001150063 ZmPrx-bcp
MAFTPATACCKASLALAPRASPRGPAACAQAALLCTPSTSVFRGLRAPASAAPAPRRRRSAASTGIVCGK
VAKGSVPPNFTLKDQNGKPVSLNKFKGKPVVVYFYPADETPGCTKQACAFRDSYEKFKKAGAEVIGISGD
DAASHKAFAQKYRLPFTLLSDEGNRVRKEWGVPSDLFGTLPGRQTYVLDKQGVVQYVYNNQFQPEKHIGE
TLKILQTL
>AT3G26060 AtPrxQ
MAASSSSFTLCNHTTLRTLPLRKTLVTKTQFSVPTKSSESNFFGSTLTHSSYISPVSSSS
LKGLIFAKQVNKGQAAPDFTLKDQNGKPVSLKKYKGKPVVLYFYPADETPGCTKQACAFR
DSYEKFKKAGAEVIGISGDDSASHKAFASKYKLPYTLLSDEGNKVRKDWGVPGDLFGALP
GRQTYVLDKNGVVQLIYNNQFQPEKHIDETLKFLKAA
>Os02g33450 Os2CysPrx	2CysPrx
MAACCSSLATAVSSSSAKPLAGIPPAAPHSLSLPRAPAARPLRL
SASSSRSARASSFVARAGGVDDAPLVGNKAPDFDAEAVFDQEFINVKLSDYIGKKYVI
LFFYPLDFTFVCPTEITAFSDRYDEFEKLNTEILGVSIDSVFSHLAWVQTDRKSGGLG
DLKYPLISDVTKSISKSFGVLIPDQGIALRGLFIIDKEGVIQHSTINNLAIGRSVDET
MRTLQALQYVQDNPDEVCPAGWKPGDKSMKPDPKGSKEYFAAI
>NP001148975 Zm2CysPrxA
MACSFSAAITVSSAPTPAARPLAAAPQSVCIARSAVATTARPLRLAASRSARATRLVARASVVDDLPLVG
NKAPDLEAEAVFDQEFINVKLSDYIGKKYVILFFYPLDFTFVCPTEITAFSDRYEEFEKLNTEVLGVSID
SVFSHLAWVQTDRKSGGLGDLKYPLVSDVTKSISKAFGVLIPDQGIALRGLFIIDKEGVIQHSTINNLAI
GRSVDETMRTLQALQYVQENPDEVCPAGWKPGERSMKPDPKGSKEYFAAI
>AT3G11630 At2CysPrxA
MASVASSTTLISSPSSRVFPAKSSLSSPSVSFLRTLSSPSASASLRSGFARRSSLSSTSR
RSFAVKAQADDLPLVGNKAPDFEAEAVFDQEFIKVKLSDYIGKKYVILFFYPLDFTFVCP
TEITAFSDRHSEFEKLNTEVLGVSVDSVFSHLAWVQTDRKSGGLGDLNYPLISDVTKSIS
KSFGVLIHDQGIALRGLFIIDKEGVIQHS
>AT5G06290 At2CysPrxB
MSMASIASSSSTTLLSSSRVLLPSKSSLLSPTVSFPRIIPSSSASSSSLCSGFSSLGSLT
TNRSASRRNFAVKAQADDLPLVGNKAPDFEAEAVFDQEFIKVKLSEYIGKKYVILFFYPL
DFTFVCPTEITAFSDRYEEFEKLNTEVLGVSVDSVFSHLAWVQTDRKSGGLGDLNYPLVS
DITKSISKSFGVLIPDQGIALRGLFIIDKEGVIQHSTINNLGIGRSVDETMRTLQVIKRK
ITSLR
>NP001152360 Zm2CysPrxB
MINAFQYSTRRAFANTVLKRSVSDRKAVLPLKVTDPAPKWKAMGVLNEEFKTYELSDYSGKFLVMVFYPL
NFTFVCPTELIAFSEKKDEFLKRNTHLVGVSCDSHFSHLAWNNQPRKEGGLGGLNFPLISDIKKQISRDY
NVLLPEQGISLRGLFIIDDKGILRVTMVNDLPIGRNVEEVLRLVDAIQFTDKHGEVCPANWNKGSSTIKP
NVSGSKEYFKNQ
>AT1G48130 At1CysPrx	1CysPrx
MPGITLGDTVPNLEVETTHDKFKLHDYFANSWTVLFSHPGDFTPVCTTELGAMAKYAHEF
DKRGVKLLGLSCDDVQSHKDWIKDIEAFNHGSKVNYPIIADPNKEIIPQLNMIDPIENGP
SRALHIVGPDSKIKLSFLYPSTTGRNMDEVLRALDSLLMASKHNNKIATPVNWKPDQPVV
ISPAVSDEEAKKMFPQGFKTADLPSKKGYLRHTEVS
>Os07g44440 Os1CysPrxB
MPGLTLGDVVPDLELDTTHGKIRLHDFVGDAYVIIFSHPADFTP
VCTTELSEMAGYAGEFDKRGVKLLGFSCDDVESHKDWIKDIEAYKPGRRVGFPIVADP
DREAIRQLNMIDADEKDTAGGELPNRALHIVGPDKKVKLSFLFPACTGRNMAEVLRAT
DALLTAARHRVATPVNWKPGERVVIPPGVSDEEAKARFPAGFETAQLPSNKCYLRFTQ
VD
>Os07g44430 Os1CysPrxA
MPGLTIGDTVPNLELDSTHGKIRIHDFVGDTYVILFSHPGDFTP
VCTTELAAMAGYAKEFDKRGVKLLGISCDDVQSHKDWIKDIEAYKPGNRVTYPIMADP
SREAIKQLNMVDPDEKDSNGGHLPSRALHIVGPDKKVKLSFLYPACVGRNMDEVVRAV
DALQTAAKHAVATPVNWKPGERVVIPPGVSDDEAKEKFPQGFDTADLPSGKGYLRFTK
VG
>NP001105998 Zm1CysPrx
MPGLTIGDTVPNLELDSTHGKIRIHDYVGDGYAIIFSHPADFTPVCTTEMAAMAGYAKEFEKRGVKLLGI
SCDDVESHRQWTKDVEAYGGKQQQQQHTTTKVTFPILADPARDAIRQLNMVDPDEKDAAGRSMPSRALHV
VGPDKAVKLSFLYPATTGRNMDEVLRAVDSLLTAAKHGGKVATPANWKPGECAVIAPGVSDEEARKMFPQ
GFETADLPSKKGYLRFTKV
>P52572 Hy1CysPrx
MPGLTIGDTVPNLELDSTHGKIRIHDYVGNGYVILFSHPGDFTPVCTTELAAMANYAKEFEKRGVKLLGI
SCDDVQSHKEWTKDIEAYKPGSKVTYPIMADPDRSAIKQLNMVDPDEKDAQGQLPSRTLHIVGPDKVVKL
SFLYPSCTGRNMDEVVRAVDSLLTAAKHKVATPANWKPGECVVIAPGVSDEEAKKMFPQGFETADLPSKK
GYLRFTKV
>AAQ74769 Ta1CysPrx
MPGLTIGDTVPNLELDSTHGKIRIHDYVGNGYVILFSHPGDFTP
VCTTELAAMANYAKEFEKRGVKLLGISCDDVQSHKEWTKDIEAYKPGSKVTYPIMADP
DRSAIKQLNMVDPDEKDAEGQLPSRTLHIVGPDKKVKLSFLYPSCTGRNMDEVVRAVD
SLLTAAKHKVATPANWNPGECVVIAPGVSDDEAKKMFPQGFETADLPSKKGYLRFTKV

## Sheet: Table S2
Table S2. The 10 genes used to verify the accuracy of the transcriptome data
GENE ID	FDR	log2FC	NR
Zm00001eb311010	5.20E-07	2.13237	protein HOTHEAD precursor [Zea mays]
Zm00001eb372070	2.33E-14	2.01123	Rho-related protein from plants 5 [Zea mays]
Zm00001eb219040	0	-2.12555	gibberellin 20-oxidase4 [Zea mays]
Zm00001eb231210	0	-8.01538	metal transporter NRAT1-like [Zea mays]
Zm00001eb277060	9.11E-21	-2.99558	ABC transporter A family member 7 isoform X1 [Zea mays]
Zm00001eb384630	2.48E-06	5.53585	protein TIFY 3 isoform X1 [Zea mays]
Zm00001eb360750	5.78E-50	-2.17584	AP2/ERF and B3 domain-containing protein Os01g0693400 isoform X1 [Zea mays]
Zm00001eb397010	1.07E-10	-1.12954	putative DUF231 domain containing family protein [Zea mays]
Zm00001eb335970	2.00E-82	1.25639	glutathione hydrolase 3 [Zea mays]
Zm00001eb184710	0	1.91615	receptor kinase-like protein Xa21 [Zea mays]
Note: The first column represents the gene ID, and the subsequent columns represent the error detection rate (FDR) and fold Change (log2FC) of the DEGs. The last column represents the annotation information of DEGs in the NR databases.

## Sheet: Table S3
S/No	Ontology	GO ID	GeneRatio	BgRatio	pvalue	Up	Down	Description
1	Biological Process	GO:0044237	78/1790	207/18341	0.991621	36	14	cellular metabolic process
2	Biological Process	GO:0008150	60/1790	274/18341	0.989447	74	37	biological_process
3	Biological Process	GO:0008152	69/1790	152/`8341	0.987897	36	18	metabolic process
4	Biological Process	GO:0009987	45/1790	88/18341	0.985752	51	29	cellular process
5	Biological Process	GO:0050896	33/1790	117/18341	0.829671	23	24	response to stimulus
6	Biological Process	GO:0042221	203/1790	212/18341	0.62981	18	10	response to chemical
7	Biological Process	GO:0009651	29/1790	103/18341	0.030617	4	10	response to salt stress
8	Biological Process	GO:0006952	45/1790	88/18341	0.376761	10	16	defense response
9	Cellular component	GO:0005622	92/1746	460/23150	0.999991	62	26	intracellular
10	Cellular component	GO:0009507	59/1746	263/23150	0.382563	48	23	Chloroplast
11	Cellular component	GO:0005737	59/1746	257/23150	0.943289	93	112	Cytoplasm
12	Cellular component	GO:0005777	53/1746	110/23160	0.804833	3	2	Peroxisome
13	Cellular component	GO:0016021	49/1746	315/23160	2.36e-12	298	407	Integral component of membrane
14	Cellular component	GO:0030054	64/1746	313/23160	0.412531	6	4	Cell junction
15	Cellular component	GO:0005575	67/1790	421/23160	0.486014	66	36	cellular_component
16	Molecular function	GO:0004601	21/1911	62/23129	0.0588915	9	17	Peroxidase activity
17	Molecular function	GO:0003824	64/1911	59/23129	0.784026	40	33	catalytic activity
18	Molecular function	GO:0005488	17/1911	90/23129	0.992246	43	17	binding
19	Molecular function	GO:0046872	47/1911	88/23129	0.366141	41	88	metal ion binding
20	Molecular function	GO:0020037	21/1911	110/23129	2.55e-05	33	46	heme binding
21	Molecular function	GO:0008289	41/1911	236/23129	0.580749	45	10	Lipid binding
22	Molecular function	GO:0043169	15/1911	91/23129	0.173692	5	2	cation binding

## Sheet: Table S4
S/No	Pathway ID	Pathway	Candidate genes with pathway annotation	P value	Q value
1	ko00940	Phenylpropanoid biosynthesis	49 (4.13%)	0.0215921	0.128466
2	ko04016	MAPK signaling pathway	83 (6.99%)	0.000489291	0.0107129
3	ko04075	Plant hormone signal transduction	106 (8.93%)	0.0277176	0.128466
4	ko04626	Plant-pathogen interaction	127 (10.70%)	6.39e-07	3.5e-05
5	ko01200	Carbon metabolism	67 (5.64%)	0.0029916	0.033883
6	ko00195	Photosynthesis	26 (2.19%)	0.0173899	0.118984
7	ko00500	Starch and sucrose metabolism	60 (5.05%)	0.00309509	0.033883
8	ko00190	Oxidative phosphorylation	18 (1.52)	0.991909	0.835677
9	ko01212	Fatty acid metabolism	7(0.59%)	0.95994	0.835677
10	ko00480	Glutathione metabolism	32 (2.70%)	0.0011512	0.0180037
11	ko02010	ABC transporters	24 (2.02%)	0.00614452	0.0480473
12	ko00196	Photosynthesis – antenna proteins	21 (1.77%)	2.21e-15	2.42e-13
13	ko00620	Pyruvate metabolism	22 (1.85%)	0.0272202	0.128466
14	ko04146	Peroxisome	15 (1.26%)	0.839676	0.835677

## Sheet: Table S5
Treatment	Sample	Plant height (cm)	Ear height (cm)	Grain weight (g)	Cob diameter (mm)
Control	WT	210.05±27.46	79.25±10.55	61.14±2.5	26.26±19.03
	#1	207.25±16.83	77.17±6.01	62.2±4.06*	25.09±20.03
	#2	205.25±11.56	76.00±22.4	67.3±2.35	26.49±29.9
	#4	204.42±24.41	75.92±7.63	60.63±4.57	25.36±19.47
Alkaline	WT	182.5±33.09	67.25±16.63	52.15±2.76	22.00±14.22
	#1	187.75±15.66	74.75±6.66	60.3±2.35	23.49±29.9
	#2	186.08±8.75	72.83±6.91	59.63±4.57	24.32±19.5
	#4	185.17±17.45	71.33±6.14	60.68±3.12	23.09±19.6

## Sheet: Table S6
Group	Gene ID	log2FC	up	dowm
bHLH transcription factor	Zm00001eb160210	-3.38	-	down
	Zm00001eb192430	-1.1	-	down
	Zm00001eb012680	-1.17	-	down
	Zm00001eb331270	1.23	up	-
	Zm00001eb102260	1.159	up	-
	Zm00001eb016200	1.18	up	-
	Zm00001eb101360	-1.94	-	down
	Zm00001eb175540	-1.59	-	down
	Zm00001eb315870	1.72	up	-
	Zm00001eb316660	1.13	up	-
	Zm00001eb303250	-1.69	-	down
	Zm00001eb193920	-1.67	-	down
	Zm00001eb425590	-2.68	-	down
	Zm00001eb284130	-3.05	-	down
	Zm00001eb126610	3.08	up	-
	Zm00001eb237260	1.49	up	-
	Zm00001eb244380	2.37	up	-
MYB family transcription factor	Zm00001eb335060	-2.04	-	down
	Zm00001eb238710	1.42	up	-
	Zm00001eb274260	-2.38	-	down
	Zm00001eb295060	-1.55	-	down
	Zm00001eb028610	-2.8	-	down
	Zm00001eb247570	-2.47	-	down
	Zm00001eb332030	-1.46	-	down
	Zm00001eb161460	-1.56	-	down
	Zm00001eb298990	-1.09	-	down
	Zm00001eb071920	-2.51	-	down
	Zm00001eb165000	-2.42	-	down
	Zm00001eb251670	-1	-	down
	Zm00001eb294560	5.25	up	-
	Zm00001eb146230	-1.07	-	down
	Zm00001eb136760	-4	-	down
	Zm00001eb390020	-1.69	-	down
	Zm00001eb324070	-2.21	-	down
	Zm00001eb307400	-1.84	-	down
	Zm00001eb340000	-1.03	-	down
	Zm00001eb332640	1.18	up	-
	Zm00001eb041430	-3.32	-	down
	Zm00001eb387370	-1.94	-	down
	Zm00001eb396390	1.09	up	-
	Zm00001eb067190	2.1	up	-
	Zm00001eb417620	-1.36	-	down
WRKY transcription factor	Zm00001eb395130	-1.2	-	down
	Zm00001eb240750	-1.47	-	down
	Zm00001eb286490	-1.01	-	down
	Zm00001eb346880	-1.59	-	down
	Zm00001eb234120	-1.19	-	down
	Zm00001eb312870	-1.63	-	down
	Zm00001eb057820	-1.78	-	down
	Zm00001eb368640	-1.62	-	down
	Zm00001eb421820	2.53	up	-
	Zm00001eb149570	1.24	up	-
	Zm00001eb282840	-1.03	-	down
	Zm00001eb042020	-1.82	-	down
	Zm00001eb359740	-1.34	-	down
	Zm00001eb312890	-2.69	-	down
	Zm00001eb406030	3.85	up	-
	Zm00001eb388620	-1.53	-	down
	Zm00001eb330710	-1.6	-	down
	Zm00001eb419370	2.68	up	-
	Zm00001eb206730	-2.09	-	down
	Zm00001eb154170	-1.19	-	down
	Zm00001eb112840	-2.13	-	down
	Zm00001eb178550	-2.12	-	down
	Zm00001eb158000	-1.79	-	down
	Zm00001eb344160	-1.42	-	down
	Zm00001eb310270	-1.92	-	down
	Zm00001eb310260	-1.6	-	down
	Zm00001eb356430	-1.69	-	down
	Zm00001eb413920	-3.03	-	down
NAC transcription factor	Zm00001eb102160	-2.75	-	down
	Zm00001eb001460	-1.09	-	down
	Zm00001eb015630	-1.68	-	down
	Zm00001eb245030	-2.33	-	down
	Zm00001eb093650	-1.49	-	down
	Zm00001eb197170	-2.8	-	down
	Zm00001eb183190	-1.26	-	down
	Zm00001eb405590	-1.34	-	down
	Zm00001eb334160	-1.25	-	down
	Zm00001eb333350	-1.2	-	down
	Zm00001eb330850	-1.86	-	down
	Zm00001eb121380	1.01	up	-
	Zm00001eb369060	-1.66	-	down
bZIP transcription factor	Zm00001eb198470	-1.26	-	down
	Zm00001eb212940	1.03	up	up
	Zm00001eb388050	-1.18	-	down
	Zm00001eb309420	1.37	up	-
	Zm00001eb399090	7.22	up	-
	Zm00001eb037460	-1.13	-	down
	Zm00001eb146690	-1	-	down
AP2/ERF transcription factor	Zm00001eb360750	-2.18	-	down
	Zm00001eb124740	-1.42	-	down
Heat stress transcription factor	Zm00001eb037600	-1.01	-	down
	Zm00001eb198620	-1.38	-	down
	Zm00001eb239380	1.47	up	-
	Zm00001eb100770	-1.54	-	down

## Sheet: Table S7
The primers of differentially expressed genes (DEGs) used for qRT-PCR verification
S/No	Gene ID	Forward primer sequences(5‘to3’)	Reverse primer sequences(5‘to3’)
1	Zm00001eb187760	CTCCGAGGAGAAGGTGATAAAG	CGTAGGATGAGAAGAGGAAGAAC
2	Zm00001eb294600	GCCTGTGGCGATGTAGAATTA	TAGGAGGTGAGCTAGAGAAAGG
3	Zm00001eb213190	AGCAAGCCGTCATTGAGTATAG	AATGGGAGGGTTTGGAAGAAG
4	Zm00001eb101150	CCTATAGAGGAGTAGGCGCTAAA	GGACAGTCAATGCTGCCTTAT
5	Zm00001eb273440	GCTCTACAGTTCTGGCATCTT	CTTCACGATCCAGTAGTCCTTG
6	Zm00001eb043400	GATGCGGATGCGATAGAAGAA	GAGAGGAAACCGTGTGACTTT
7	Zm00001eb111660	ATGCAGACACAGTTGGAGTAG	CGGATGGTTTAGGAGCCTTT
8	Zm00001eb130820	CGCGGAAATACTCCACAGATAC	AGGGAGACGGAGAAAGAGAAA
9	Zm00001eb317130	TCACGAGTCAGAGAGCTACA	GCAACCACAACGGAACAAC
10	Zm00001eb311010	CTGGAAGCAGCCCAGAAATA	GTGGACATCGGACCATCAAT
11	Zm00001eb372070	CCAAGGTGGTGGTGGTATTT	CAGGTCAGTGGGCAGTATTT
12	Zm00001eb219040	TCCTCTCTCTCTCTCTCTCTCT	ACTCACTCCCTCGTGTATCA
13	Zm00001eb231210	CTTCTCGTCGGTGAGCAAATA	TCTGCACGCAACAAACAATC
14	Zm00001eb277060	CTGCTTCTCTTCCTTCTCCATC	CGTCGCTGTTGTTTCCTTTC
15	Zm00001eb384630	CAGTCTTCTCTCCTGTGCTTAC	CAGCCTGAAGCTTGCTTATTG
16	Zm00001eb360750	GCGGGTCGATCTTTCTCTTAG	AGATTCCGAGGAGGGACTAAA
17	Zm00001eb397010	TGCACACCTCCTCTTCAATC	CTGCTCGGTTCATCGTGTAA
18	Zm00001eb335970	CGGCAGGTAACCCATCTTTAT	AAAGACACTGGACGGAGAATG
19	Zm00001eb184710	GGAAGACCGCCAGAAGATAAA	TGGACCGTTCAGATGGTAATG
20	Actin	AACTTCCTGCGGTGCTG	CGAGCGTGGAGTCGTACTTG
21	ACV20868	CTCAAAGCCAAGGGTGTAGAT	TGCTTGTTCTCTGGGTATGTC
